# Supplementary material for: Snakebite: An Exploratory Cost-Effectiveness Analysis of Adjunct Treatment Strategies
Source: Am J Trop Med Hyg. 2018 Jun 4;99(2):404–12. doi: 10.4269/ajtmh.17-0922 (PMC6090346; doi:10.4269/ajtmh.17-0922)
Supplement: Supplementary file 1 [file tpmd170922.SD1.xls]

## Sheet: Full Decision Tree
Cost-Effectiveness of Snakebite Treatment Strategies
Population	Treatment Decision	Access Modern Treatment	Envenomation	Severity	Mortality	Amputation	Outcome	Path Probability	# in Path	DALYs per Person	DALYs per terminal branch	Cost Per Person	Cost per terminal branch
			Non-venomous				Full recovery	0.2695	26.95	0	0	100.92	2719.79
			0.35
					Death		Premature death	0.0315315	3.15315	24.339	76.7444	2439.91	7693.42
		Reach modern facility			0.1
		0.77
				Severe			Finger/toe amputation	0.0514358	5.14358	0.499665	2.57006	2613.91	13444.9
				0.63		Amputation	0.725
						0.25
							Below knee amputation	0.0195101	1.95101	4.00175	7.80746	2961.91	5778.73
	Antivenom only		Venomous		Survival		0.275
			0.65		0.9
						No amputation	Full recovery	0.212838	21.2838	0.013264	0.282309	2439.91	51930.6
						0.75
				Mild			Full recovery	0.185185	18.5185	0	0	506.34	9376.66
victim				0.37
of snakebite
n=							Premature death	0.0184	1.84	24.339	44.7837	0	0
100		Do not reach modern facility					0.08
Bite at age 30		0.23
Time horizon =43 y							Full recovery	0.2116	21.16	0	0	0	0
							0.92	1	100		132.188		90944
			Non-venomous				Full recovery	0.2975	29.75	0	0	100.92	3002.37
			0.35
					Death		Premature death	0.027625	2.7625	24.339	67.2364	2755.72	7612.69
		Reach modern facility			0.1
		0.85
				Severe			Finger/toe amputation	0.0450633	4.50633	0.499665	2.25165	2929.72	13202.3
				0.5		Amputation	0.725
						0.25
							Below knee amputation	0.017093	1.7093	4.00175	6.84018	3277.72	5602.61
	Antivenom/adjunct		Venomous		Survival		0.275
			0.65		0.9
						No amputation	Full recovery	0.186469	18.6469	0.013264	0.247333	2755.72	51385.7
						0.75
				Mild			Full recovery	0.27625	27.625	0	0	506.34	13987.6
				0.5
							Premature death	0.012	1.2	24.339	29.2068	0	0
		Do not reach modern facility					0.08
		0.15
							Full recovery	0.138	13.8	0	0	0	0
							0.92	1	100		105.782		94793.3
						Intervention	DALYs	DALYs Averted	Costs Total	Costs Added	ICER
						Antivenom only	132.188	-	90944	-	-
						Antivenom/adjunct	105.782	26.41	94793.3	3849.23	145.749

## Sheet: Cost Calculation Sheet
Resource Prices and Quantities
Note: Highlighted items apply to antivenom/adjunct strategies intended to reduce bite severity at intake only. All other items apply to both strategies.
Item	Price (USD)	Quantity	Total (USD)
Severe Envenomation Service Package
Antivenom	9.57	30	287.1
Adjunct	104.4	3	313.2
Adjunct Distribution/Dose	0.87	3	2.61
Antibiotics (initial)	121.8	1	121.8
Antibiotics (2nd day)	60.9	1	60.9
Antibiotics (ongoing)	43.5	5	217.5
Dialysis (initial)	182.7	1	182.7
Dialysis (ongoing)	45.24	10	452.4
ICU Charge	26.1	5	130.5
Doctor Fees	26.1	5	130.5
Nursing Fees	8.7	5	43.5
Cardiac Monitor	17.4	5	87
Pulse Ox	17.4	5	87
O2	34.8	5	174
Ventilator	26.1	5	130.5
Tracheostomy	130.5	0.25	32.625
Visiting Consultant	5.22	1	5.22
General Ward	31.32	2	62.64
CT Scan	52.2	0.05	2.61
Ultrasound	13.05	0.6	7.83
Echocardiogram	17.4	0.5	8.7
Electrocardiogram	3.48	0.5	1.74
Digital X-Ray	4.35	1	4.35
Lab (ICU)	34.8	5	174
Lab (ward)	17.4	2	34.8
Total (Antivenom Only)			2439.91
Total (Antivenom/adjunct)			2755.72
Mild Envenomation Service Package
Antivenom	9.57	10	95.7
Antibiotics (initial)	60.9	1	60.9
Antibiotics (ongoing)	34.8	2	69.6
ICU Charge	26.1	1	26.1
Doctor Fees	26.1	1	26.1
Nursing Fees	8.7	1	8.7
Cardiac Monitor	17.4	1	17.4
Pulse Ox	17.4	1	17.4
O2	34.8	1	34.8
General Ward	31.32	2	62.64
Lab (ICU)	52.2	1	52.2
Lab (ward)	17.4	2	34.8
Total (either strategy)			506.34
No Evenomation Service Package
Antibiotics (ongoing)	43.5	1	43.5
General Ward	31.32	1	31.32
Lab (basic/unknown)	26.1	1	26.1
Total (either strategy)			100.92
Finger/Toe Amputation	174	1	174
Below Knee Amputation	522	1	522
Price Source: TCR Multispeciality Hospital Fee Schedule Quantity Source (for service packages): Expert Opinion

## Sheet: RiskSwappedFuncs
1	6	2	4	0	0	0
0.164	#NAME?	0.02	#NAME?

## Sheet: DALY Calculation Sheet
Time Horizon		Health States					Disability Parameters
Modeled with bite at age 30 with life expectancy = 72		Premature Death	Finger/toe amputation, plus one week ICU	Below knee amputation, plus one week ICU	Full recovery, with one week ICU	Full recovery
Years from snakebite	Age	24.339	0.499665	4.00175	0.013264	0	Disability Weight	Value	Low	High	Citation
1	30	1	0.0330769	0.174308	0.0134615	0	Lower leg amputation, untreated	0.164	0.064	0.264	Global Burden of Disease Study 2010. Global Burden of Disease Study 2010 (GBD 2010) Disability Weights. Seattle, United States: Institute for Health Metrics and Evaluation (IHME), 2012.
2	31	1	0.02	0.164	0	0	Finger/toe amputation, untreated	0.02	0.005	0.035	Global Burden of Disease Study 2010. Global Burden of Disease Study 2010 (GBD 2010) Disability Weights. Seattle, United States: Institute for Health Metrics and Evaluation (IHME), 2012.
3	32	1	0.02	0.164	0	0	Discount Rate	0.03
4	33	1	0.02	0.164	0	0
5	34	1	0.02	0.164	0	0
6	35	1	0.02	0.164	0	0
7	36	1	0.02	0.164	0	0
8	37	1	0.02	0.164	0	0
9	38	1	0.02	0.164	0	0
10	39	1	0.02	0.164	0	0
11	40	1	0.02	0.164	0	0
12	41	1	0.02	0.164	0	0
13	42	1	0.02	0.164	0	0
14	43	1	0.02	0.164	0	0
15	44	1	0.02	0.164	0	0
16	45	1	0.02	0.164	0	0
17	46	1	0.02	0.164	0	0
18	47	1	0.02	0.164	0	0
19	48	1	0.02	0.164	0	0
20	49	1	0.02	0.164	0	0
21	50	1	0.02	0.164	0	0
22	51	1	0.02	0.164	0	0
23	52	1	0.02	0.164	0	0
24	53	1	0.02	0.164	0	0
25	54	1	0.02	0.164	0	0
26	55	1	0.02	0.164	0	0
27	56	1	0.02	0.164	0	0
28	57	1	0.02	0.164	0	0
29	58	1	0.02	0.164	0	0
30	59	1	0.02	0.164	0	0
31	60	1	0.02	0.164	0	0
32	61	1	0.02	0.164	0	0
33	62	1	0.02	0.164	0	0
34	63	1	0.02	0.164	0	0
35	64	1	0.02	0.164	0	0
36	65	1	0.02	0.164	0	0
37	66	1	0.02	0.164	0	0
38	67	1	0.02	0.164	0	0
39	68	1	0.02	0.164	0	0
40	69	1	0.02	0.164	0	0
41	70	1	0.02	0.164	0	0
42	71	1	0.02	0.164	0	0
43	72	1	0.02	0.164	0	0
