# Supplementary material for: Snakebite: An Exploratory Cost-Effectiveness Analysis of Adjunct Treatment Strategies
Source: Am J Trop Med Hyg. 2018 Jun 4;99(2):404–12. doi: 10.4269/ajtmh.17-0922 (PMC6090346; doi:10.4269/ajtmh.17-0922)
Supplement: Supplementary file 2 [file tpmd170922.SD2.xls]

## Sheet: rsklibSimData
abb443f088410f8d4e22c42a8e8a6f3f0|1|8074605|a256204d9ac0d4e6b6d2202958e9c4f2	75a8b9d3798caf65d0d3c6575de95654 ÐÏ à¡± á > þÿ | R4 * + , - . / = > ? @ A B Q R S T U V d e f g h i w x y z { | }        ¡ ¢ £ ¤ ² ³ ´ µ ¶ · Å Æ Ç È É Ê Ø! Ù! Ú! Û! Ü! Ý! ì$ í$ î$ ï$ ð$ ñ$ ÿ' ( ( ( ( ( ( + + + + + + &. '. (. ). *. +. :1 ;1 <1 =1 >1 ?1 M4 N4 O4 P4 ýÿÿÿþÿÿÿþÿÿÿýÿÿÿýÿÿÿýÿÿÿýÿÿÿýÿÿÿýÿÿÿýÿÿÿ ! " # $ % & ' ( ) * + , - . / 0 1 2 3 4 5 6 7 8 9 : ; < = > ? @ A B C D E F G H I J K L…	5035b02cb7fae939535cbdb8346cb4da ¦­© Ã æ?hED,Ôiæ?2  ã?ÌÎû ªç? ã,[é?ýI¹¸Fæ?BMYw1é?otH"Ié? qêx®ç?eÏÒÿªÇæ?ÕZ´jã?GyëêHdé?~ËñI.ç?wït «å? ôý ¾@ç?Ð>ÂÝ Ùè?PyïÆRç?§­·/ ç?´ Ú¡ Ãç?3Ø@ûâ¦å?ÉâÎîÄç?; Õx7ç?T4{A£å?¤ M¬þUè?ªÄÊ66öç?y å? mÞÇléã?ko¼qÃæ?H9; ¿æ?Þ m9zè?ª9d `è?z¥e° W*å?[5} Âä?c S//æ?b fç?pT³ qæ?t{Èoù è?mx§P¯è? £«]S¬ã? Æ Pà/ç?n4I |ç?>} ¸îXä? 5}!Ã æ?VÉÅÁä?üBW^@ã? oîßâäã?×…	dad9d0f79d8a0bab3f64ef7230b199eb h Øä?~y ¿1áè?Þ]R Ójæ?ÎË%°ÂCæ?¨¦- 7Nä?«/=£iä?ä¬xöÖ è?Û7^ýí ä?\Æ ~é? Q&} ç?¼p íïè?à·| ºä?' Þ©ªzè?7ñFõä?fmüfl è?.ù@ Êvä? l´¿ãç?Sã èå? '« øã?+Þð øå? UÙÅ|ç?¢ï­«+ñç?+ ÔB¼æ? BC | ç? JÀé?*û :3æ? T ¸O8é?Ï ªXSä? æ_Z)å? lLmsé?n/¶VpÇç?W 0 Zmä? ã Ý é?ýo=ø©æ?ñ ;Øä?¸}ï­Í;ä?ï¬ÃSé?ÁWöU#é?¶í -Qç?[#FÑPää?Üv ê·]é?õÞê gkä?M²Ry ä?jX í<ä?oD) Xç?Ç?+¸Kæ? ÚT…	9967bf28c0571ceb58a29c4d630cc5ae éu}QN«ä?®:Íp ä?ô EÊYUè?'HôTëùç?¤köO é?þõ}t_Ææ?¾áÐuÆç? þ?.öå?w\¥ b é?X iÇ öæ?¬}WãÕè? ak4Àã?z>9o­æ? A(2 é?®Ü DîÈä?£YÈ÷Hýæ?<5Ä[ æ?­k^Î± ä? aX»Üæ?Ñ §(ä?z Ù¦ç?ùW3bYçæ?< ÿæ?c µ±;Àå?¹|b¨\ ç?JÉ Hé?Åï³¼8ªä?û8&òU¬å?­ÆWâdå?MÖÊJ÷ªä?êÍ 1\æ?~Ó6æ ç?T²l!gç?ÕN ÿä?J/)uJç??Ú ò¨ä?üx=ã ä?oÇ ä?,8ä&vYä?KSR²@ ä?¿ 1c*ä?t7õð eé?Fgæhìeä?B Èè?%¯ÄS«Ää?:/Áíã?¨…	3b0351203cd05b7e2894bc3bed300d2c ¨@7*Væ?.7#_ ä? øÐ æ? ú `Wå?µÊ0 Û@æ?å1èsä? J iè?ü  så?lx<kc­å?,ÎjÙ òå?0ÛªôÝ¼è? à ã å?ÝÏyÍV è?_Ì(·óÀè?¼âEä?y]ïòÛ;æ?V÷÷¥*é?´ò  ¼ç?GDvè?È_Ø·<æå?Ú ¨ ´è?¡ >+%ä?òèêw ¾å? ò ñë&é?~ §@úç?ñF@- /ç?&&~N æ?Ò Ê(?é?Ï [#ìä?«E÷k Jä?ô G.r^å?M©?a ÔIæ?¾ &d</è?K¢ ú»ä?h× ¶ý½ä?Qï ç?â"º ké?ÛîÆïK<é?P4¢ü Bè? Gü$é?4¿þæ?a ®E /æ? 'ùó å?H Ê)å?õGÖ Zæ?ï}­ úä…	183fd91c112031383d5e936ba744d3aa µ;% Wcå?¥¬|·]þè?Ä:¹u>æ?J?òã Àã?ûôMé è?Oú¦û~ å?öCÆæ? T.i¡üä?PyÙX³æ?w¤ Y{ä? ¢Sv ·å?6¥qÉ¹è?¸¦L± [å?d{ ðæ? êÏG]é?¾ér¾¢eæ?ð)¹©8~é?iîYÑè? u½ßè³ç?f òÿ:«è?N³9Ûè?Ð1Táûè?Û& ¡/9ä?Z¶jXä?zL ù³è? 0ãÄä?Ú´ ¨{ùã?FÓ Ý¹æ? ²Â ßòè?_¡¨ ¤ã?/èz¡NÜä?J_ô ê×ã?c°36> å?HÜ¢ßêSä?kÅÞ3°Íä? ?vzè?ï4Æ}+å?·£rþæ? @ûüä?N}Y 3é?rÜÇj0é?p1#7Z¦æ?jø óè?j\Y¸¦å?¯]ò+[è? ÑµD® ä?J7…	c70f8eb2a6cc4e21c1c45746893f7577 Ú /4L;å?òò¥ü è?+ J@¤ ä?ñÇ³OZé?üañëEç?T ¼ð±è?fó ¾qé?Øv+Ùì¢æ? õë¢ ç?":Ðvñè?lúTf3þä? [ròûæ?X j#«Çè? þ³È«æ?ËÎ Üâàç?òLöj æ? «ó ·è?¤´ÿHL?è? zñÿæ ä?âê ú 7è?ñò ¥Fÿæ?M sßSæ?çDÞãøè?-Ã .Úè? &¥ 5ä? nS4> å?T)I 'å?´³Ïk²è?ªØ©×n¬å?µ4â`Tä?Ú ]0,é? /¼ÿ "®æ?]-^ åä?-T j ñè?²ô^ tè?þ]Ï]ÝÍã?ø ªÓ° ç?zYX|óté?ÂO 2ýä? .FV ç?J Ê.> è?-l !¨ç?¨±d Àfæ? txnw é?AZ-æ? Ç~ö×Æç?Î…	6ae35a4d4fbf905776f167de4d7445f7 ] IËyæ?Ú0 B ¿ã?k\>¬jé?HÖ *áç?ÿË­{3*å?) « kGè?§ s² ­å?êíÆºÀ³ã?"Ò ,J ä?ò*öÞåáã? k$Û¡kä?VC Q mä?.  §å?ð ¢Ã è?BQ+üûÃä?\? Ööæ?*ÉÓ)Ð[é?8â8bWûå?.HTÅ8ç?9tþPvç?ÏvÞTè¸è? xÍLQ1é?{FâWÞÈå? Z v¼ëæ?W éÀÇã?6$]^© ä?Ê ÿÆç? ñâîæ?&0 òç?/°ðí Êå?GöÅúç?lô×ô '%é?´S¿ Çè?÷² B¿ä?­DWòí ä? aËÖ¬è?ÒYHÜ å? Vø¿Bé?g®Qö©)ä? ¸±ù °æ? Q)ÍÇdä? PÁA æ?ÒrÍÚ ä?hF }°!è?IC7Ìñä?k>`ñã}æ?äý…	de29a0d0ff28b4b0d6bdb4341ac6a8a6 (jS¡è?T 2[.å?zÓ+a;eä?Å &]^æ? ?Ühç?Î #bW æ?å<Õ Ø ç?" Õd_Ùå?²rt=±ç? rz 8å? <E«'ç?à ×N ãè? \JRï`æ?Ó£Ê>ø±ä? Êµ¤ÑÌå?Þ ] ¶ä?bõ &]÷ä? \ ;]è?ÉkO Ehç? È¹À?ä?ÃjÚuûå?¿p2 ç?ãQ @â6å?ô øKJÌä?Ð/ {Ù2ç?( ¥ó. æ?TUô Lé?.ÃðãZPä? jNT§ é? tg:M¹ç?0ª ~ç?7n Ï (Jä?Ü¬øpJeæ?ìÌµÞ+åå?9\wõ/÷ä?ä§¿Sðå?:~°¥êéè?Þ© ÅA°ä?hù_$£_ç?©ûèEoæ?3ã oè?Â©V¥ñ'å?ÍÊ @;5ä? Ã Ñ©ã?ví¦¨8Çç?åXLðç?C1…	f4944ab316803688dea6b8854113ee6c #ó·bå?ÝZ ó¶ä?^sÒ t]æ?èÖ¢Dlä?ùcÁ ¿å?3ð ÖØ å?µÜ¤ÎÓã?¤ àN°üç?TSì£ç?*Ð¸ |Tä?ãN²ø è?T*¯H !å?ßÔÇm]å?\ÖÐäÈ é?s ö+÷æä?É³ ¯>ãæ?Ó:p<mªä?àS(Ê©Ëè?&a Ü7'è? ¡ pé?°ÖÊ1:oä?² ýñÈÊã?Z ö³å?ü® E ãå?>×5 $å?±aøH( é??°sã?xWx\I0é?:ãUrÒä?¡®;ü *æ?KFÅðÊã?ôåT ªç?C *Eå?¤¾ç÷¾è?L1kV é?xÌ > é?µdO§ÉUå?¬¿(gÕè?ç0 |èè?p#g /ä?]:ÊÚã?ÌsXê Ñæ?ç¯q vé?üÝÒb#sç?eÿ xè|ä?nèp¶Oæ…	81490af6f49978da6332b9e50de8a980 Ê +ªÝÍä? © ¨«¹ç?p¤ Õâè? å § lå?\°? Îä?_=  ué?(Èx`Ùèå?BöMBÈ?é?~ Ó¤å?1§  Té?Âß¾¢õã?}X= µã?§7¸ñ é?ú× H-Eé?póbóÒä?[ïE-eå?H0òé?²#<ZL§å?gî (Å_æ?;:Ç0'Îè?¼ £<Ýä? ÞÀ è?ä¬ ÁT å?æÇ3¡ºå?øy2qè?fsa¥ ä?i½ç è?ë°2¤w æ?'ÜBßä?I2iúÃä?¾ r ç?Fl1 ×yå?ùªÐÊ/å?ÖFR_LHå?üÛ ¶ Åã?,¤ &Kç?¢ÐØ&^å?ªò «æ?S:YU)ä?KHNÎæ?rþëþÜå? 36ý8iæ?¼ÑÒ âæ?ÞÚ bå?¦xO ã? Ì¨Îíä?D¹ Êå …	b21f4a08b8bce6875bde09fe2a1dd014 Vs¼û¦ä?Dü0ÐÎ3è?/Tï ßJå?'K.U ç?'`vá Hç? t9ò è?Z.ÿ$Nä?bä ï±iä?¬S wq¿æ? Ùnoyè?Lw3  ä?òv!Ú é?k p Íç?Á\zB®!ç?tØÏìÿè?ÎJá§,üã? mn&¸æ? FnwW+ç?< r Ðæ?Ât |Êç?N<f ]é?¯ó÷>Äã?/ù#N¯-æ?Ò ´Ëgäç?Fð@Tþ¦è?N úzûç? Ìvg%å?&? Ìg é?îÌæ" é?°ö ¢0æ?ü|gl8Jç? c ÿ è?âcaÝØè?'zVÍ æ?& ­áBÚè?E ÙÆ è?Î#Îþfè?è+ \Ýæ?>> ± ä?Ð?¨Æ&ä?RÇ.qáëå?,F©ÑZç?¹Âûôè?vhlzmEæ?~V M§Àè?é]¬Ç±å? …	ad38fa89eb1eb3afa7f7c5070293e43d Ò÷þ^(_æ?Cý¹ ç?D|yNæ? Úh`Þgæ?} üÿæ?oG¯øå?Æ>!è?nQ z6æ?x'M nè?#nÃãã?. î Mé? ºUEðä? ýï 6±å?Ïöa9 ìä?£xîI Gç?xhñNQ½è?K QÃ®$å?Ã¤HÇGüè?#{ + 7ç? ¿ñ Ñå?%æ4Êòªè?Ksvz¡Äã?MÒÝ÷Ëæ?x/Ø£ ¤è?­ºÝ!æ é?ÀpdÖQwç?¦YAkZyä? /Ð`cæ?GCØODÉå?ø| H·å?RÍnAè?4~îd Zxä?Q% m æ?·?¸0k<é? >ÿ¶ã?|b0å?s"Rð±áå?¦&+¡Y/ä?õ|8õµjä?½ °8Äè?Ñö9ç-ç?Öðýq~ è??Dâø æ? U fNÔä?m'Ã 0Sé?5 LZ.è…	c4c4cba41c95c5ea52fae2cf20ebd560 xà á?Þ ãe cí?ÛµUëã?2Y» bà?Ü¬þ 8 æ?f  ûsç? êûçç?AärÐí?| ýê_ Ú?ÎWfyà?L|®æDä?ÚO>þTë?ç 7Ý¸Ú?Ï Ù ã?u ?Ó Yí?ª êÉ¨å?RDÅÑýã?Æ _ýlé?.Ü {ÊÊê?À-pEû}ã?Ï½ßèä¼ë?r ¥ Lôà?=-J¤g'à?¦ . ¤tã?Ò¥^c Ré? ÞiÃÝ3×?-®H5ÿYê?{ ô­dß?(Ð>FZ,å?ó ñâ?ÇA ªô í?ºVÎ ³å?¦ÖoÖ/à?4Ã:¥å?ôv3% æ?Øír(VÏã?hª "ùê?¥R6HÉIî?@ßòCä?LXþçzè?vu »m"å?¤ 2ç5ç?M¾vÁ |ã? ûÈ}KOç?¡ 8½Åãá?°½ê$âôæ…	d151222783b00ecdb68ce759599cf160 ûÝ®ÈÚ?©|S!)oÜ?Ïo %£á?¿þ|8 ê?èI F Xè?èû ûÑ²ã? Ö¼w¿è?±ÜÅñ Ü?# Â+nPæ? ëõ×?¯´öûLá?{ÉO+§&î?Ø@ÍÃÌ é? =r ¸×?-?1å7Øå?Ì¾:Iì»×?ÀhxûúÜ?¡$ÓÜ4¶í?TèVçV4Ý?··cü çë? Ä½/ÉÝ? bÖQÔÁê?g Æ"Ö?±S éþ î?áèa¨úöè?> |~å?ñ èË í?2|ÇJå?Ò¡×ýI>Ù? Xªå?}´§ f à?E]¢ +Ø? D9 é?CS¦X·è?íÆ~ 6Ü? öç¸Mêå? Ï½v4ì?F )ÈCí?ª5Nì?Å È~Ý?Íò è?<lê?ëÊ )jÙ?)k =Ð×Ü?(ml> ±ä?2 è~NØ?;Ö …	94ab34ba9885aed97f794fdbf0df0814 }ðiì¬Ý?8ò ° îí?gkoj2é?°:ÿã±,è?à®Ó}9Þ?ÿ =VÁä?Í&ãY(â?1 nï:fÚ?þ õC5è?yÌä¢»à?N¨OÛ*é?ÑZ|Uã à?LÙ­v1«ã?'7 R¼´ì?N B4ûì?<­! ×lê?ßtÁÓúÚ?Æ¶Ï7q>á?hã-·;è?"sW[¤¿ê? ®á?c@xá¤Uì? !¸fY é?pÀÅÑ´åÜ?3 àÄ|;ì?ºZ:­·ÿè?Z o÷Çß?t °­è? >k°æ?Â8Ìà?<ã  þæ?éØ{ Àúä?Z¼áËÜ=â?ò#_V ä?a¼£ î?øO:ê?Ç ïtà?iwðåË6Ü?Ô=@  â?R°nÚ?ÚÑûá??Ý: Æâ?ç kWê+ì? Ñv ºÈÖ?QÃ> Ùæ?>©b·Õé? ç…	67e685e935e2ae6b2fd89c63076744ed 7ð½@Ïïß?"Y ÅØ?Iío¥* Ù? ~Í¼ïdÜ?F*ý ßè?¦4I Ûå?V{>¡®ß?í ¡üã?ì$| Fâ? éÄü¤é?ºN ¡`ã? j¹ ºéé?Âié ä?l²E{¸­é?WÌ|äê?h)~Öï ì?ÞMN]þãÙ?xÌ§ ¿æ?Á Üq ×? ¹ L 0×?¹ øTKé?Æü 6Ú?DV$js9à?WLN¥ Uà?e Ò yHÛ?rEë"ã?a" 0¶¥í?H|Êé ×?E}3äÃ×?³p¹n¨ë? ­"mû0è?y¿ÜÀ V ä?8¤ «Ü?Ù<ª¢,ë?«õëJüà?û-(]ìú×?Z Å|õÎæ?[·yS ÿé?d2Kf,á?í¬ñ¶ßÔç?}® *B í?æ_è '}ç?! gÚ? ]ÚèuTë?%Ë\ y Ý?Í®Þ<ýÅÚ?Ð8…	fe29d46c531367a1a84ac066cff285b5 »m%ã?z¿l!~5â?)V ºÏì?ãJÞ Ø? (f t¥è?x>.$vÙ?æ ¶ûPæ? éóHIdí?þJ ¶ã? WÙ wIÜ? # 8>gì?Í$1 Oå?SRðnm[ç?£¢âºGê? S¶ëzÞ? .ø ?eâ?â-ì©ßþÝ?h¢; )á?ÌS; >Oé? é¦cã? ¿ Ùß?& à] üå? 9å® Ü?^ 0è?"= ä ä?rÀª Jé?äFÑYá ë?íÝ þ­æ?dÂÐAÇä? %^ ^»â? è¯îë?à Âí?Tdµ ß?bõ· Jä?ßx{í( â? ¹þ è? ¾`õ1à? ìõZw7Û?l¥Èz/?î?ã ì­±$ê?NµW×_ç?~×Qå ·Ø?H ZW§­ä?8í/» ç?¨ #Ôà?Ê5 qá?Øûõ…	65207a4413d758d063c211a3ab3bf0e3 ÷ óÚïÜ?eÜccÕÜÝ?»5n > í? Xû" Ú?¾ ó 99á?\eOH[è?õÀ Yí?õ³a¼ jÝ?QØ£a È×?ÎbÈ­Ê&î?AÇèræè? l íÚ? óW ä?æ B®¬ì?´ è\ÅÒê?({Õ°Çæ?ÂÚHdñí? ½å?æWÂ$ùç?´8Øª¾1Ý?>×°s lÜ?t xõµÒé?òâ\_Á ä?VÖ m±ç? £»ª}é?È ÑKë? Ý»§7ì?*Áß'÷ué?áÁê¼AÞ?ìt×Õ½Ùã?­¶¬ ÔðÚ? Þ>K ?í?¯Y¼Íê?RlÎë é?» ú Îã?)Jj 4é?ÒO /¼ä?O è¬XF×?zrè{íà?] rÒµ©à?ùTèpë?z z`h¿á?e3SfÕâ?!Z FïÛ?P«ÓÇ á?FÞ¨;w â?…	baa2ce0fc06f0b8988daaa334e830635 Ï¾ÝÞgá?÷SÄ  ê? 4fÍFcé?;nû ¤ç?£#åàØ å?×Q£è? Üô 0Rè?~ þÂà?+CÑJ(î?£û(æ?¥ Çhï³Ù?÷ÊÊmqÙ?FÂï¤på?Ë_Árõê?XÆ? Îë? A¬&BªÞ?  AÑïâ?ê 862æ? Ú?&á í?3 ¡§%á?!î<¢Äí?& Ç¸ é?©5ØpKMß?Å@ ({ç?ÆÙÆ^(sß?æDÊÁ:â?Ó©×£c¾í?*È AÐå?~^,yS7í? J!U ]ê?òôP ÑÖ? ©5¥¹Ý?iï ZKä?ì îsLÔí?Ì) ^«å?¤P%k¾eä?Ôhú ¾¬Û?c9P>BÝ?%ÊÕxÝ? e zÛ? ¼ì .ê? 5 ä?fÓ$°Þé?@:©XQZÞ?6£Òú=qà?Þ] .K ß?Ü´…	341141d834b6d63d1d90205e6ddbffed ¨ÿ#ü ¦ç?ÊÃÕ mæ?rJâ.$è?R&#sÛ?¾q{ÌBtê?z <Û²×?brá8<ê?ÀTè>å?Ã%¿ é â?RfÞ ;7è?8O ÷1ÿä?° µÁÁ5å?GËÉMcxè?<!Ulë?4èÒÀ&/Ù?TlD Obç?Ï¡ö ¿Þ?ôF<  ä?ëß £6ë?¾«Çû }Þ?Eúx×KÕÙ?ÐFaí=ã? ±  ¸ä? þ³ ë?*÷ÙöØ?z* »Ôá?£® 9ç?AÈ#» kÖ?x 1 Öâ?èuB±äÚ? 'd ÜÜ? åxæ 0ä? =àSØ? fÏ:?]Ý?wÄ$õéeê?g ZHì?R; u Þ? 8®0ÿß? a%>Í=ê?r.V£è?õ©We¼ ë?F%î&ß?P3>qã«è?Ð®^è? T* û Ú?Là7ï3 …	a8ca5cf50d63b00abce57e13ef00cfec =øú3ç?W«Ú>ÇÙ?Z+ÇeôWã?v lþÎä?|û¥ +â?Þ¥&iädä?¨hì$Mê?$ ZãßBë?º$· #Ù?ò/¦²m;×?f]{ Ý?böÛ?ä{Ô æ?ÅßKÇlKÚ?&¾U¡téç?ÐDw\-î?ä!x[ í?'å²mlà?a  ¥nê?ÕYh à? 9ÔÃ4 ì?ÒÔ5 ×Ý?ËUPX^Ú?ø4} Zæ?å/ÂXê? é, £ç?6µtl+í?´ÇñÐTìÙ?0ålæi7ê?ÛGæ ¢é?Ü¼öQdMè?<qX? 0¼é?ÛÄÂbòÜ?[´,â?l%)1á? Ã Ø)Ü? ÓRÁ¿¹á?«ò Fká? ©6Ý â?u$ 8±ç?: ´gg9æ?±X'íjà?<×ÊÑSRí?,p*^ß?ÎXÿI(ñÚ?Ð\øÚ±…	14231bde4ee96b1179ef0d38f57e4628 ÏèQãÜPÞ?¸Ï(gkàÖ? @¡Fæç?ª]¾øU æ?¶§ : ê?-cBIÚ?&Pâv³è? ´±° î?-JÄDKî? ]w.&ÐÙ?ù(«I]ìâ?F9 üa+Þ? îÒiîâ?6ñ^aé?- ï*ì?\â¹ å? ûoFí?é=ï^ïí?¡^}~ã ×?²Åeîóà? l ä¸Ù?Ï0{ *ç?êåñOé?Ì))Ræ?,ZoÒ=í?ú1OC×Wà?  èM¯â? ³£ (ì?dhùAÄ å?bëù ÌÖ? ÂQóÓ~Û?¬¬Ç âwé?²b»öä?*(ÃvBÞ?T 5ùvùì?Ð ¼/ÙÅÜ?×D µ·(Ú?ò 4-âÒâ? ·#°Ë¿ß? UHeAå?^ª¯Oë?µÌ½ ãVÙ?A×10¾Ö?~Qø¬Ùä? ï6{Mâ?Ê¶DÎLê?…	5e178650c26d99670fde4b575ddc6abe ðß¦yn°ä?k ¾ypì?¯Q;ì?s&5¬è?¹ ßÝ?ÑÐuþÌYì?iV W·5Þ?µ«I°å×?(ö8 Äì? ^Ú Öì?âA^Åæå?@ ÉévÝ?`weUæ?Î Cðí â?V±S #è?CKÍ «Çë?¡4dÒÈÙ? L­& ß?¶Ñ½?µëâ?²¯HÚ ë?ÝÑÑ\ æ?ÏdÃè? ÏÆ×¤ è?6Tó e í?ì ¬ ëØ?M°)Þ? IÉ beá? n_ârí?VÃ¼÷ì? ÝÉÒè?úûZJVLæ?u´ B ØÁØ?öSîo6æ?¼ßÅ»sÀß?q ù\¢í?½O6{ æ?bÿ ÿ®ß?ÿÐ %¤§í?+GwÆWzÚ?Gn²#à?ú L[°í?1û¥ eà?ø¬¹'ÇzÛ? # Zí?Å ]ì?dEÀ¼EØ?Î ê…	31be038d47eb8c76ed7b445bf97aa0d8 Í µ:éùê?X·øc í?Aäwä`ì?EU!n ì?,ÿîæmß? 1~bÍ ì?x-ë õè?jlZ$í?¿À2 íÃØ?aÓ# ì?ðáV í?ÔfÊPäÝØ?+YóÖ à?&=­6Oá?=©nCí?BNRC%ñè?¿uìµ¹.Ø?â*ë ¬ä?FÈß8Óßã? ¼ËRÂ ä?#_d 3Và? %m©Â³Û?À1½~\ é?ö Ì4Jî? . vç?Î¢]g>ûÛ?&2w fUì?|+7: Ü?L Bâ?Ü¡~uÅâ?¦ÜD¾âNá?A°èv ` Ü?lÛäCð­Þ??C Pä?/ â¾ççÜ?4R ×?.ï=sdÞ?Ý¼ÖôÛ? TëQà?ìþ^)ÁTì?Ne ¥qã?vf Ê:¡Û?¼ E]bïå?'¾°K ç?§c¨ Âã?e¨¨ á?…	8c40e726dfbf872c2172500d5e2df1bb c ,Ù»&Þ?8»èÕã?ÜÐ §Â3ã?³:;bòÇì?x &ÈBà?SØÇ²¨á? |0gá?/Âäöàí? O -o×ê?ûNàª½é?óÿQÑüí?üèL¬Sí? Ðp­ òæ?ÞVwGpí?/®%çÐßÛ?aÿ;ÆÌÛ?ºç UÁãì? ¯~¿adä? øà m`å?¢kæGã?ÖÙ Ûí?'A SH²à?º ot6â?Lâ©GR5à?ÐjÜµí¬æ?ZèÇ O à?¶Ê ,~ î?¡ áÁßÝ? ó-è?º{ Oí?÷ r ÓÚØ?ÑQ_ Z¯Ù?qWFßµä? äÐë? hú³r=ê?T N# ,ë?²vt' hç?¯K÷-êá? Td'åÖ?Ä¢¢¶Hßç? ¼N(Öôá?á ¿s-Ù?j tH(æ? n{ Êeã?c LÙCÙ?ÄÆA1åå?L…	f1772999d39dbfb0fd55489b1ab6fbba ¾«Å@ç?æ«å Íç? Ýäª¢æ?rÄ¹6#Ñã?ßÏa å?ÞLÉìø ê?@ù¿$uôâ?¹Rr|â?; )Mö¿æ? Pv§8:é?lvsiA è?Öpé å? | z ä?$ ¾ñ| ê?yHì ã?ö3ëÑPâ?\vZûÙ æ?Ý/uÉé?LºvÀfé?¹&åzÕâ? À«²öå?ñ\}ýã? ¦MX§ã?Å={ )uè?]ü° Öâ?úP ÖÓ ê?à,G`¦÷è?B~-±yä?:± ë)è?V ³Ü°4è? iíØâ?p<=~ "÷é? p<'æ ç?MÕ2íúKê?× "Ì:vâ?KrÛó¹ è?2£ øQç?W@Öû ä?4Ò`Ù+ôè? çû8ê? Â|Ñ¦så?r.Aë¼æ?\^ÖBüÜç?y· ¾ Âä?EË©f¢ ã?'¦¨ F^…	df9dbddf2475ff4116ea3ee7bd783284 to7²¶ ä?ûmA B$æ?):y}ä?Ê°³ä?Pòq-ó;ç? ÅrE æè?Æa;6F÷æ?Tu9Wûä?á×c )ä?'_ õä??Ço+þUè?äD¶$ oé?J`íH¾¿ä?ñ÷0m[ä? Dµÿâ?Ý6UðËÊè?(¦§ tè?¨cL Ðã?JHÜxã?6îùLé¡ä?å÷½¦<Ää?Si LûËå?&5Ù 2Rè?aû Ûä?²Äw !ç?Ë.­þ&Öâ?´p ä?*{§8¡ ê?b§ ÷íïè?9w# ~áã?gÛ Á-å?|¦] Q¢ç?3=Ýî¡}æ?m5p sã?Où0×Qä?$1êGè?Õ¬lÀç?8 Ûé?\®áÈÆé?xX¿OTÚå?ÒÜñ³tJâ?óõØtnç? ÊÜ*Cæ?/q_ â?bô0üòå?ìá^esä?…	1187f0fdf9ffd17bb81e5cfbe2fdea09 ~°÷ªoå?Î;dÕ.oä?½÷±Íç? ÿeæ?~÷ ìé?®L{4å?+üó»$[ã?GdÖ 3Æå? «UÒ?Óæ?¡ò ­ ¦ã?´«Û¾è?¿¸FØhê?ò YÊ& å? × 9Iç?è´v_®æ?z è å? Ýlh è? e®fé?öbÐ& å?Ü v{ æ?<÷PX«ä?¤cÈúWä?Vñ]%Çæ? )Zp:ç?BA°dâ?(^âÊxâ?¥ ¨{mLé?Ìr'K ¡ä?°t$ ¼áæ?Ù*®0Æ¾ã? 9Clïàé? ? æ?/GêýOÆè?ã Ó@ -æ?®õÏ­Ñ5é?AtÂÌ"å?ã£O¼Yâ?r¢~ a%å?¶ÆNÜpã?Q¬ ô ;ç?% Å ã?^ Gç?ëü&ÿ ¶å?ú¼$XAä?ápÃ¸Rjå?xdO]Ò1è?¨ mê…	6c09774c9604ea4a4e4e8e48a0d4d0a8 M|R6Èé?´ô°WÇuã?"jµ¿s4é?$tá¤é?:ü Íé?I3ÉüÕ¹è?tØèä æ?2ølüIâ? D-=£â?ã z?#¬ç?ÿHÒèå?sÍQN¤å?ý mM£´æ?ãà²¼¶æ?$ÛV 4ã?ûè +%ä? lÏ áeê?¸rV Oå?¾ìO|®ç?»`x]Øã?ò Â¡Vâ?¹=8/ntä?×Ýg$öã?N"5¯Tõé?»Â»2±èæ?¶*.wOxæ?2À#DÃã? c µhæ?É¯0Ûªæ?D~òsjä?¢ ]Xù é?3t"g Ã è?1ññF«è?C< ûD=ê?0 Ø_åè?Þ: ¼é?FÒ"ñ\ ã?ÿ ç éÞå? Ãè >â?V Jå?áÿ° å?ÝÇ? %ã?FYÂ&ÈÀç?­RNÏ,ê?ÜÕ¼Ý æ?9wÒtå?¯nä}…	d7849b70b089db410071c45624af28cc òäÚ 7ä?ã§FÞã?B$OäÆê?]E!½RWâ? . PDßæ? 0uÑè? oQ ßé?*ïËzå? ¿%oyç?§ìÊôâ?Cp ã®ã?» $,}óé?Í ûâ?wUÐ ã?c" ÷â?4züÜ <æ? U}Òcã?«ù6±gòå?;Óù aã?· ´C> ã?Î i =æ?Z'IV è?ãàí<ö!é?©3pSâ?âø° u8å?~@ xïå?Îp¨Ê`9ä?h¤-ß½·â?öp 4: ä? ]àãé?Q\ù7 ä?Òm8À Ú0æ? i£x è?¶B>Qq è?ål ¯ ¤ç?¥ Ö[Aê?àÿàæ?lKùöÔÐä?' ÿÏå?ëj·gç?fXù§N<å? úELOæ?­ÿõÍoÐä?P ¾¨?Ëé?N Wbç?Ô ^ éå?ª aV…	1d57255e30699d32e5f020be48094c4b ùÅ [%é? £üÔâ? 9 5.«ã?Sm ß$é?¦Z0õàã?=² ~2è?Ó y>ºé?µòn¤3ä?²¯ÉÑ,Cæ?¨ÓÅÉ.?ã?K®Stìmæ?÷ °[]^ã?'à®¤âeå?? Ûí=ïæ? ­cd¦æ?ÞëW ä?` " õ¾é? x©ã??W\@BÓç?è§J¸ºç?ê§ú%Íâ?FÝ<$}ç?2Í ú Àã? . Õqæ?*£&åÈç?æ÷èªáé?æïX¼ é?Æ5À å?¢|¥µ\ñç?í7É §ã?Í] ÎÏÁã? Uý ¾.ã?}' q æ?# YY`è?X~Ø0ã?ÅdK¼4æ?(æIå?E AÁ:ê?d×Oµ!Gâ?oH2åàä?¸´Q^ç?qaÄ6Xå?>ÅûÔ[¼é?\Â·ì¥ªè? 'Ýä²ç?1Ò ^ôæ? …	7aaadfbc3bf7cd2c925d8990deea2317 ï ÑÔÚ:æ?]øº/æ?Òàu% â?:äÃ-ûÜæ?Ë\~ßÌä? éËÍÏå?¢SôÈ ]è? ¥´ÈÀ¿â?vë° <Gê?N¢}Æ"ßâ? *Ð ê? [£ Iä?!"Zkàå?U%dÜÅ)ã?ÛÍ+m ùå?ç:ò hä? Éã?1QPÂéxã?ÄJ»«^â?D0¦àNäâ?î% adÿé?èåÈ$eä?|ùó è?ï Aã=~é?á¯ÎÝ8=æ?úÞl Yòã? 1m¿,ê?Èûµ~þâ?»UãÈE/ê? 6o~Òýâ?<¢ÅpÃ ç?SÿZµ 4@é?­ eä?¼Ñ7¶*1ê?ï é+%ÿç?æjiè?ïòÿ"Ã7ã?² 1= Çæ? ´ â?ÈPÏ9¸æ? MáØ!þä?æå7Noâ? ÑM¢'é?­mðMRè?¨6$ zâ?³îÌcÃeê…	f6d0af3292460670d8e778d3cbbfa5b3 µ®:(åç?'Fý0±è? ªdVê? {=Ï°ç?Û.ÎDÕä?xÙ7YPÊé?:h l ãç?«" 3 sê?öÜ¾¢ ã? *± ùé?¨ Zð=ä?yxkPç? Â O{Mè?îÜ o0ç?|ÅG m ê?¶î,Rç?hÛ;Ù3ê?$é å è?ù(¨eEã?jN 9èè?Hú öþ è?ÖÑ=î¥¸é? º¨[Jç?¬/Ä©Mê?\O}Ï0ä? ^1Ý³è?`ËªÓ ¹æ?UÈ7 é?ù XP¸å?TÙ#üçç?ý#Òô$ã? j z&ç? ¤þÛèâ?²¶ÓXò"é?r¾WZ ê?Òæ©å?Ú;Lû(å?Kª Úèæ?iDã=/ç?·F²å8æ?:Ý*4â? ?¶Hç?d¯+ Kæ?×ùÕü¤ æ? Vêsëå?ÔÆ^Y å? Á…	627ce29f0a53248216a27a971ee67af5 lJÙFÓ å?N£½ý9ïä?¦f|Þâ?z±Gæ?/n @÷å?ª}16eæ?Î;SË]å? 7:cygå?\ã]Å æ?Ü¹aÞµ{æ?§ cØ æ?¿Y sÔJç?$KûX3ã?O%oñl æ?ÄÏ¢áøµæ?ÀÌ*Woæ?0 Ó}êã?X¹¢ ïÈç?ñ©Òìâ?öï ãvæ?ØL Ï7ãè?ÐYÎv4Öâ?Ñ³¨ç+wå?Ü©5Ó;å?áQË(¸¯ä?`Ø%cé§æ?Äñ}+è? ¥Ç`9ûé?0 Úº¤é?þâÐo æ?ÀÜ ¦ ê?L Þ Àé?¸ 6¸ ¸ã?TÁqs Åâ?Eáhù4±é?õLÊjü3æ?ò¿ö  è? ätdç? E ­üæè?ç)pí3è?tWpÓNIã?´mxm ç? ó Sã?§êÇBå? ¯ KM#æ?B×² Wä?XuN?…	b67383c211ee8402f9f72a90090b340f Ëíjë'Sè? L0Xç?½(kº³ã?¼BHWGè?ÑýzÙ¸å?.úó¨*ãé?c§1`ä?t«|bÊ$è?7Qº^Q;æ?®Àflsä?Áj ñ{é?49Â»Å©ä?x» »aæ?Op wl æ?^.nÅæé?i%Î¢½Åä?sGØÚÖ ç?]úhÄìã? ZË¶Ýã? @ . lå?|ËX¥yþã? ! Î ã?çcdÏMíæ?G=Å¢Yé?ÉGpEaê?ØÄÆ iûâ? ÒÈo Eã? \µ>ïMæ?òÇFÑ¢5ç?Ú ´è ä? Ü.ùüâ?õù ª Nâ? ÐPª÷ é? Ä eä?±y 1Ì ä?ßmì² å?<ÿ øæ?=¹¤ävé?iOÏ ¨ å?Û"cSù¶ç?åóvàU/ê?îH¼ eóæ?óÕ,¹ç?%wð =3ç?ÿ¹Ã×iâ?- Ý15(…	4cac64af9650c55efaf0966c5f462168 ÀIdÉòç?gbý)\<ã?¡³ºq·~ã?õ8xü Îè?¥lâa9Hê?ÕÓ¨ÓRÁä? ÃwÆç?Q  I6æ?Þ8ª:fðä? üì Û¨ã?Ê Jüýæ?ªsË4îã? ¥K Aê? >±ÏÏæ?7 ´ª¯ç?,G Årè?Låµ ã?T K¾Iè?E³ Zæ?VêxwrÛæ?Ë6k`/gâ?` ¹ é?« ·Öüå?\lj´Çé?m9EäÅ å?Í>¤å².ã?f «¿Êâ?¨¤´ùßÁæ?R½m ê?hÄ-9¤é? y Åâ?°aË  ä? > <­×æ?»kðáä?îegæXÒé?xhÃ¡Ëæ?I®I=!ã?Cû×6Gé? bçt£â?¸¤X!ç?ÓAd¢ôã?pÅcWðå?©½Æ¿ôúå?n|Ø&å?Îtõoæ? ziÕÕLæ?…	a8d91e1b550a3609b291ab9ba8fa5d3b êÐô«mä?Ï ;ôÜYã?8]'Taå?´²:eã?WGl ÁFâ?X LA å?ûwÞÌ 8ä?ìä Wpå?ìCa é?¾CñB~â?> Ö@Áç?¦wÝ ÃLê?M ¼hSðè?.ã©Ç zæ?è>ªÚßå?^äÁÁ9æ?pÂù ÷ðé?ÿº] è?| Yvè?Apü>ëfê?ã[ m+ã?Iá 7ä?»½üefÉå?Ý¥Ø% Cè?þñ lðXê?VÇ÷²8 é?² s¥Ä@ç?+ ]!òè?q &c7ûè? cgf³·é?â¤ãp é?úÎ©} ~ê?Å õLÂå?ºº ëbã?»Aljkqé?~?da å?@ú6 (ýã? ÂtJßä?!¯Ð è?j,©+Îâ? ):½é?é WQÉÙæ?xNv[ç?+ ¡ÍWHâ?X_Q¬KFä? µT|hä?´nWÓ…	19448c18d10aeae330acc51ac36ca898 àTz=Ì? åÇÞW?!I@ìÃSÑ?;vû 5Ï?N h^è º? èi½#Î?> Ë Ä»?ÓGç¢A ¬? Q+ È¿? ÙbdH2É?½Ã:þÀ?EiKîM Ì??Ä&|?Ô_Ö Ï? ûKI¼µ?6ÂH,Ì ¯?P »þûÆ?;PB GÌ?oW7ÇLm»?ÿá ½Ë?9`Hv=Ð?]ldåkp?îP|­Ü¶?Q ^8¶?ë ¾wê»? #OÏ ¬Ð?g¬ÿêÍ?y ÉNìÁ?=öj d ?!×f}GW®?ÙëdhÅ?zV§m ®âË?ÒhF, Ò?D/[B> Í?´ Þ®±? üæÈ³t´? +D6ë Ç?¬: ì` ¹? «ûy# Ã?¯ Å°¼?×¬ptÖ½?p(=ã9P¡?¼ á¢[9Ï?KÔ Uá¿?Éà 4× Ð?· kS Ê?,Ê!…	d2f24e5f7d4c7fdac056279a9e66424c r« ÂÏf¹?tFöÚz­²?¿Q ï) Ò?Cd%0wÌ?O+¶âU Ê?KJÖ © ¶? å  £?~¹b vÁ?Y YC¢äÉ?Ú= ±ÀÅ?hÿv\ÏÒÏ?j Xß tÍ?aÛ ½ùÅ?·¿XéHÀ?X°ã,»? ÜôEã ½?áÖ?ô6çÂ?uöp& µ?kl (¾? Å0£ Æ?#?PÛBº¾?3"Bº?¿¾åi·?LÓø¿s¬¶?öîðò>¡Ä?Ë5Íb Ä?« vN|Ä?æ; Èë?+»º½¸§­?f­5^r*Ð?` <:wí§?Y× uÆ?tDK Å?qÂ ;Ä?jbp­)¶Ç?7¯ããÂ?¦Q £ Ç? °Òë¾?êÞK×Zà~?C ì ?Ä Éa ãÒ?ií¤ oÂ?z¡IZ»Ð?s Â?À¢Éeo`Å?ZmtÊ ^Ä?…	66e527dd0d71b81e7f5ecd3389d45743 Óå uX)Ð?ü§v§ }?FØ ÄG ? +ÃvP+²?> ;Â£?¡èô ÈÄ?>½èóÞ½Å?N5r ¼?Fï!ÄÜ.? ?b '¼?³}Í¤?Ã:M Ï?Â¦;]Ï?k!Yc/Ø°?T 0%|CË?SL¨¯¦ãª?©o_eµ®?ÿTr¤ù Ê? ßá¹ È?$ + »?ÜälJcÑ?Ndú*\Ò?ÍòÉéï ¼?Á¯®÷Ñ?} ·ó8ÚÍ?r° gÏ?§¹0³ êÆ?Mì Ü. ?WÝ{>{~Ò?ÈÖ°É³ÀÐ? f¼.Ê ¸?} ,ý Y0?í?ã $*Ä?· LÔÏ[Ä?ü\úmYÆ?ñE§ "Ð?¨J¡'aÛÉ? r|v(Ð? Ñj1?ç ´Ð?Z ¤QÓÃ?r=záKÒ?!ßÎH*È?p/ ^jÏ?µ °¦¿?] p·?J LÊ…	502ab3d6dd3867db3249bb562f2e2d4d ôþ Ï. È?Z7èÂ2Ó?]¿Oþ~?dæw£¿VÉ? vE Î?Err<Ð?Î·þÀA ±?SMõzÕ´¶?Jù U¿i¹?X{`=9 Ë?)@ [{n¥?;< «ç~Ñ?ÉÝ4¢þ«¦?` HZÏ?hlidùá«?HÐ |áðÈ?û"vêÃC½?äDp1ï¸?û 1µ´? r,×Â'²? TÚ$èÄ?£æû{±k¨?mu(³i!Æ?þ m ®Ð? ?ÎÌðÿÇ?¿ §*(Ò?Zq úW Ó?iÍÍ$x Ì?#w±1î ?W3ØD`ý·?£ö Á?¿óV 5Î?¦´õðÕ.?åÿI J÷Æ?W£ªd·¿?°1 +y·?ëð:ËÐ®?v/+MÝÅ?±Å =Ñ? tÆp¿? í^Ì6»?åãÆÏtB»?«©<è Ì? Æµ(AË? *øCùâÐ?¥-`ãp±Ë?2 …	7473283d7d36b86fe89dc7d2e57f7984 äW5ÕªHÀ?.úÿ<- ·? ¿Ú !'Ð?Ö² Íó É? \ªFòöÄ?WÏ]$eWÄ?}ßÑÜÐ? 3Ðà Í? «W¦Ò Î?a1ETdÀ?Që]ÂÊ?MÍÝ >Ñ? @óîÈ Æ? *Hþ éÂ?vz ¶ Â?~ ñ±Ò?è M °Ò? Úà ÁÌ£?7 59 Â? èã´íÊ?RË.Rw Ñ?³müc?g¯åF ÏÊ??lïîÀ?ò=ú ëÈ? 2 D Ì?Ôc×Ñ %Ä?{SlO¶Ç? ls­~ È?UÈÝT È?'Üb zÈ?8÷wº &ÿ¡?]¦8 un¨?; ûuÒ?.N ¸±À? 57r Ç? ûÒ ^8Ê?©@4 ?5¿C¹èÈ¹?â1% ¾? jH CÅÈ?£,¼ ¢Â?KÈØ\ÿ«?UT*3Ó¯·?ÊJ#0ªÐ?5LÜzlÇ?Ðq®…	e05e14e701eb5c2e14f1705b048bb1e4 ßÖ\ ó ¼?Ç{ü¹Ê?»¦=Ô±È? þXÄº°? µ ?&)ØsHE?E×z ¼Ê?£E b«]¡?Úß ¿ÈÐ? ÈÔEbÐ?Öù§j¼Ë?Þ m sÏ?î|[ãU³? &?êÏ?îÕ=¶TÄ?¬ à§¹?Ý  X³?=¥q·Y«Ê?;8×z â¿? 0ÎüÑ? ÍÑê=É? ç 8GÒ?b jÇTÂ?Ù jLúÂ?sXkOAÅÅ?µoá¥ ¿?VÜ_ÜG?ÂsÍ?ÍÈ åEYÄ?úOÈ,øÒ?«Oð l Â?b°{ Ì¸? ir ?¥?$ ìÁ,½?°Î %$¦?QL¦YÁ?¾ù¶ÖÊÆ?Ó eNÓÒ?ÒÝNk,%³?á],»l ¶?U¶Ñ ¥Ã?Î5wh,é­?¸ÒZ%êÎÏ?¸èWòÄ É?ÙÝt Ë¦? ©&Ò?´¬…	9633b11bffd9d6b5e8ce3dacb957ea03 ßúÁJ]¸?zùÞ |<Ð?4¢¶× º?Ó(p ú\Ð?î`4 PÑ?³Õ£g©? ××ÕÉÂ?ûH9b*éÇ?3Þü ø[? æX3PÀ?Ð°@¯ª1©? {k~öÒ? ºõN¡©É? ÔÂ~ Ñ?5õµº§?³)[³S¨? + tRÄ?K]¬ õ Ç?¬~Ñ¾ Å?¸ÛKb}Ò?§ °Sñ Ò?AQcÚt³?» æÄjF¿?7Ê HX£?&þåèÜ·?IøH E ±?=ûõÅ ? ÑðQ±ë»?@·¥ ©y?Ä}ÂÞqÀ?Ó°`Í Æ? 2^ ·r?µ=5?w{¿? Ô#ï5uÊ?ðù[Û!²?]c¡)ñÑ?Ñ»¢6a{°?[P®-q?7¨MÖ !È?¬ %© ?Â×å^ ©? ý|Â}Ò?çï#·?9ûÞJ²þÈ?&æ*1ÐÈ?ÿQ·UÇ? Ïu…	04342bb52203f8fb719e0cb4cf6d30d9 °TÞb Ó?ßsÎt Ä?IÑ ¥Ù Ñ?øèÉ? Ü ý¹?ôÞÝ§þ@É?éëµ·@¨?)Ïª[¶?ÚÀB§¥Í?n8Ó ?yÿï8 Â?æ©4P¦PË?Ö­îÈÇ?½Iêêµ ½?e3ÐÀ ¿?Y\ 1Í?Á*Lý§?äæ°+¼èÅ? p T¿?ËË íÍ¤?? ×@úW?WÊJÄkº?±´Ð¨ Ñ¾?ñu÷N+ ©?.ÛtFLÆ»?<P¶T ÈÐ?ÖÇ 0NªÐ?ùWSA$ù±?ÐÊ ò¾? 1 ³Ò?zÕÎÊêÐ?Iu i¡?°wç ¨?þù ud À?õ5 ÜÚ5?)ÿ°÷ IÌ?º¨m[sº?ßóL ®{Ë?é@I Ì²? ìâPr´´?KO·©Ñ?dkVðµ?Z;øçÏ?ð`ô«jË?x E d¡?@rX ÚO¿?÷$ä…	421e66abcfcb8603adbbd8c900b0353e +4©ùÞf¯?M;¹Ú-ÈÑ?KæT ïÒ? -ÞË(zÉ?X ûHD?dV7ûµûÁ?ÉÒ dãÐµ?gXRÑ?¨É÷U=ÂÒ?û(ü¡ÖÈ?f# xÕÏ?çvåvÒ¹?w¸d$óæ¸?J  àÍ?{È]ò-Ð?EÖN ¬Ñ?æ*½Õ-?ñÏ{ö<Å?oÆ MÆ?cC¨ ÚÀ?9º ¸ØÆ?ÂhÍm2·?ÿàL}&MÌ?kLV¢ÑÉ?÷q"Á¡TÆ?jª#HÒ?¶&^]Jv²?&ÍÉý¸!Ï?Âã yÐ? VÝî¹ª?¾1ÆÊÓ×Î?ü>ò pcÐ? nÚã²ä¶?`ûsÎ~Ñ?PXÔ!ªO¹?bË·Æ%!É?åh"ÆìHÏ?ÀªÔü$2Ó? %aÑUÁº?µ 9l°µ?­:_#@Í? ½)E §?Ý¹PÔ *«?Êæ° ÌÍ?@#Ï wkÎ? Àç` Ð?ÆD ±õ…	c8b7277d07eeebb1bbda8a3f92cfed9e Ý ÃÇ,¦?A\¸)Ñ?¡Õ¤±ñ¼?Ðoúà[À?ÑZ¤faÅ?Ù ìfa¿? ÄÈ Â?ÆI4àåúÄ?` Äì{0©?o È,½x³?ã¤)(X|©?1¥Ã%Ë?k ³Ru¥?Íý¥£{§?{"Ü1§©Å? ÃHÓ ¾¨??fÛÔ³À?ða¶1Ë Ò? |c Â?3c ÚÐ?Ùºmm©Î?3B&÷½Eº?®Þ ù ÜÆ?zð*&R9c?mWÖÿÇýÉ?ã ³h |µ?±ÀÚ Ð?Üÿåw Î·?¡ìIÖzõ¨?Qy 5Î??GÖ` c·?k(¬Þ  ¢?À; wtû?|Ül Ä?a@äÈÊ¯Æ?.SÈ ½?ãcÒ¦(È?èa qï¿?ÈÛ -³ §?Âk ö±JÁ?éw¨­°¤?W´]÷HÈÅ?*@ ìiõ?¼ùëÏ?FKüZn{Ë?ÏýÄP¯À? ¯…	da217a66bc3b5792633863aefee32dfc íª0ê°6?¢RÀ? B kÝ4Ì?ðÉÖM o£? ^VÓ(¨?¦ sðWÅ?GXd<ù¯? =à éÉ?Þ# :mpÃ?ÇRqC±uÐ? ÚWFpÃÏ?¦FP jMÐ?uãU À0»?¬ÇtÉ'Þ¾?O&ÛZ£Ç?[í|Å?ëì éÐ?þ ùYëù¤?ZÄËzu¿?`:ºÄ ¹? ü[-£?!__ 2hË?­¿þå¯dÐ?ÙwF¸É{Ã?ßëÍÂ®Ë?a³ ·± ?=¡ IIç²?-¤7¥Ëé·?£Òûú7¥?H ÅÖbÕ¸?«¡ËÀ?VÞ\L ÛÏ? ÷õ]ö%Ë?N E[ö ½? !Ï±nbÑ?"ó Å|ZÉ?^ vR ?ï]k ¤?@·  ©Â?rne )õÏ?Û ax%×Í?¬}FÝ¸Î?æI¹e©? 'k R?¼¬Ðù¿È?Õy pîÂ…
[truncated: 202 more columns]

## Sheet: RiskSerializationData
1	0
0
145.773	TRUE	0	1		1	1	10	GF1_Z0CmcQEADgCoAAwjACYAOwAAAHUAdgCIAJYAAAAAAKEAKAD//wABEAEEAAAAAAkkIywjIzAuMDAAAAABBElDRVIBMElucHV0cyBSYW5rZWQgQnkgRWZmZWN0IG9uIE91dHB1dCA1MCUgUGVyY2VudGlsZQEB/wEBAQEBBElDRVIBAQEABAAAAAEBAQEBAAEBAQAEAAAAAZoAAwcAAAAALwEFAAEBAQAA 0~0~>75%~<25%~>90%~ 5~0~0.5~10~False~False~	>75%	<25%	>90%																					145.773	3	1	FALSE	TRUE	0	FALSE	#NAME?
0
FALSE	13440	6215	7050	100
FALSE	13440	6215	7050	500
FALSE	13440	6215	7050	1000
FALSE	13440	6215	7050	1500
FALSE	13440	6215	7050	2000
0
0	FALSE	FALSE	10	0.95	1

## Sheet: Cost Calculation Sheet
Resource Prices and Quantities
Note: Highlighted items apply to an antivenom/adjunct strategy only. All other items apply to both strategies.
Item	Price (USD)	Quantity	Total (USD)
Severe Envenomation Service Package
Antivenom	9.57	30	287.1
Adjunct	104.4	3	313.2
Adjunct Distribution/Dose	0.87	3	2.61
Antibiotics (initial)	121.8	1	121.8
Antibiotics (2nd day)	60.9	1	60.9
Antibiotics (ongoing)	43.5	5	217.5
Dialysis (initial)	182.7	1	182.7
Dialysis (ongoing)	45.24	10	452.4
ICU Charge	26.1	5	130.5
Doctor Fees	26.1	5	130.5
Nursing Fees	8.7	5	43.5
Cardiac Monitor	17.4	5	87
Pulse Ox	17.4	5	87
O2	34.8	5	174
Ventilator	26.1	5	130.5
Tracheostomy	130.5	0.25	32.625
Visiting Consultant	5.22	1	5.22
General Ward	31.32	2	62.64
CT Scan	52.2	0.05	2.61
Ultrasound	13.05	0.6	7.83
Echocardiogram	17.4	0.5	8.7
Electrocardiogram	3.48	0.5	1.74
Digital X-Ray	4.35	1	4.35
Lab (ICU)	34.8	5	174
Lab (ward)	17.4	2	34.8
Total (Antivenom Only)			2439.91
Total (Antivenom/adjunct)			2755.72
Mild Envenomation Service Package
Antivenom	9.57	10	95.7
Antibiotics (initial)	60.9	1	60.9
Antibiotics (ongoing)	34.8	2	69.6
ICU Charge	26.1	1	26.1
Doctor Fees	26.1	1	26.1
Nursing Fees	8.7	1	8.7
Cardiac Monitor	17.4	1	17.4
Pulse Ox	17.4	1	17.4
O2	34.8	1	34.8
General Ward	31.32	2	62.64
Lab (ICU)	52.2	1	52.2
Lab (ward)	17.4	2	34.8
Total (either strategy)			506.34
No Evenomation Service Package
Antibiotics (ongoing)	43.5	1	43.5
General Ward	31.32	1	31.32
Lab (basic/unknown)	26.1	1	26.1
Total (either strategy)			100.92
Finger/Toe Amputation	174	1	174
Below Knee Amputation	522	1	522
Price and Quantity Source: TCR Multispeciality Hospital Fee Schedule
